# Supplementary material for: Exploring Active Ingredients and Mechanisms of Crataegi fructus Extract in Alleviating MAFLD via the AMPK/PPAR Pathway by Multi-Omics
Source: Molecules. 2026 Jun 16;31(12):2118. doi: 10.3390/molecules31122118 (PMC13306006; doi:10.3390/molecules31122118)
Supplement: Supplementary file 1 [file molecules-31-02118-s001.zip]

Archive with 3 entries (3 files):
- molecules-4338091-supplementary.pdf
- Supplementary Data S1.xlsx
- Supplementary Data S2.xlsx
