# Supplementary material for: Exploring Active Ingredients and Mechanisms of Crataegi fructus Extract in Alleviating MAFLD via the AMPK/PPAR Pathway by Multi-Omics
Source: Molecules. 2026 Jun 16;31(12):2118. doi: 10.3390/molecules31122118 (PMC13306006; doi:10.3390/molecules31122118)
Supplement: Supplementary file 1 [file molecules-31-02118-s001.zip › Supplementary Data S1.xlsx]

## Sheet: Sheet1
							CHOW vs HFD			HFD+CF vs HFD
	ID	MZ	RT (s)	Name	Formula	Adduct	VIP	Log2(FC)	Trend	VIP	Log2(FC)	Trend	Classification
1	MRN000127	89.0244	76.7	Lactate	C3H6O3	[M-H]-	1.18438	0.520341	↑***	1.07121	-0.555127	↓*	Carbohydrates and Its metabolites
2	MRN016594	187.007	305	4-Cresol sulfate	C7H8O4S	[M-H]-	1.29766	-2.65532	↓***	1.12709	-0.753398	↓***	Amino acid
3	MRN010273	241.218	519.7	Pentadecanoic acid	C15H30O2	[M-H]-	1.02506	0.643466	↑***	1.05863	0.399813	↑	Fatty acids
4	MRN037426	245.012	265.4	3-(3-sulfooxyphenyl)propanoic acid	C9H10O6S	[M-H]-	1.45577	4.23855	↑**	1.15941	1.56075	↑	Carbohydrates and Its metabolites
5	MRN011501	271.228	442.4	16-Hydroxypalmitic acid	C16H32O3	[M-H]-	1.16771	0.380398	↑***	1.23335	0.477739	↑***	Fatty acids
6	MRN024988	283.082	254.6	p-Cresol glucuronide	C13H16O7	[M-H]-	1.26226	-2.17612	↓***	1.17078	-0.458961	↓*	Carbohydrates and Its metabolites
7	MRN008977	295.228	446.2	13(S)-HODE	C18H32O3	[M-H]-	1.87904	0.519739	↑***	1.01069	0.468145	↑***	Fatty acids
8	MRN009032	313.238	414.8	12,13-DiHOME	C18H34O4	[M-H]-	1.57868	2.72953	↑***	1.22839	0.620766	↑	Fatty acids
9	MRN053582	377.27	405.8	Nordeoxycholic acid	C23H38O4	[M-H]-	1.1316	2.36939	↑***	1.47314	-1.12403	↓	Bile acids
10	MRN015140	405.265	376.6	3-Oxocholic acid	C24H38O5	[M-H]-	1.25753	2.27959	↑**	1.07156	-1.61449	↓	Bile acids
11	MRN002229	405.265	347.5	7-Ketodeoxycholic acid	C24H38O5	[M-H]-	1.7746	4.24904	↑**	1.25226	-1.72613	↓	Bile acids
12	MRN011067	407.279	397.4	Hyocholic acid	C24H40O5	[M-H]-	1.38368	2.63709	↑*	1.18584	-1.44047	↓	Bile acids
13	MRN002539	498.288	469.5	Taurodeoxycholic acid	C26H45NO6S	[M-H]-	1.24043	-2.18397	↓***	1.12382	-1.39158	↓***	Bile acids
14	MRN002541	498.288	408.7	Tauroursodeoxycholic acid	C26H45NO6S	[M-H]-	1.34851	-1.77337	↓***	1.13654	-0.960274	↓***	Bile acids
15	MRN021318	498.289	382.5	Taurohyodeoxycholic acid (THDCA)	C26H45NO6S	[M-H]-	1.38156	-2.48338	↓***	1.33861	-1.86336	↓***	Bile acids
16	MRN009649	514.284	333.6	Tauro-beta-muricholic acid	C26H45NO7S	[M-H]-	1.02629	-1.64614	↓***	1.36977	-2.51408	↓***	Bile acids
17	MRN037379	199.006	334	4-Vinylphenol sulfate	C8H8O4S	[M-H]-	1.31251	-1.48944	↓***	1.09575	0.54988	↑**	Amino acid
18	MRN023892	245.093	272.2	(Indol-3-yl)acetyl-alanine	C13H14N2O3	[M-H]-	1.07519	-0.414938	↓**	1.25752	-0.434481	↓***	Amino acid
19	MRN022497	476.277	463	LysoPE(18:2(9Z,12Z)/0:0)	C23H44NO7P	[M-H]-	1.25922	0.362772	↑***	1.04322	0.519603	↑***	Glycerophospholipids
20	MRN015861	271.228	47.6	2-Hydroxypalmitic acid	C16H32O3	[M-H]-	1.18846	0.490947	↑***	1.32187	0.379386	↑***	Fatty acids
21	MRN002379	514.283	207.9	Taurocholic acid	C26H45NO7S	[M-H]-	1.61266	-1.26573	↓**	1.18937	-2.19284	↓**	Bile acids
22	MRN022440	742.54	156.3	PE(18:0/18:2)	C41H78NO8P	[M-H]-	1.08634	0.306697	↑***	1.2603	0.343919	↑***	Glycerophospholipids
23	MRN023446	483.274	179.2	LysoPG(16:0/0:0)	C22H45O9P	[M-H]-	1.40813	-1.14621	↓***	1.36894	-0.582774	↓***	Glycerophospholipids
24	MRN038089	160.133	50.5	Delta-Valerobetaine	C8H17NO2	[M+H]+	1.57903	3.03429	↑***	1.11985	0.524959	↑	Amino acid
25	MRN000037	175.119	50.9	Arginine	C6H14N4O2	[M+H]+	1.1927	1.34577	↑***	1.08761	0.618056	↑**	Amino acid
26	MRN000051	182.081	54.6	Tyrosine	C9H11NO3	[M+H]+	1.24959	-0.328403	↓***	1.13139	-0.372223	↓***	Amino acid
27	MRN038768	382.296	376.3	Acylcarnitine C15:2	C22H39NO4	[M+H]+	1.52027	2.11855	↑***	1.276	0.813445	↑*	Fatty acids
28	B038701	440.337	413.8	Acylcarnitine C18:2	C25H45NO5	[M+H]+	0.999311	-0.588513	↓**	1.26515	0.23809	↑***	Fatty acids
29	B108201	546.355	466.7	PC(20:1)	C28H54NO8P	[M-H2O+H]+	1.22027	-1.10712	↓***	1.15149	-0.314127	↓***	Glycerophospholipids
30	B113401	832.588	578.1	PC(40:7)	C48H82NO8P	[M+H]+	1.27614	-0.715367	↓***	1.15724	-0.469433	↓***	Glycerophospholipids
31	MRN016971	279.232	414.8	Octadeca-8,10,12-trienoate	C18H30O2	[M+H]+	1.59755	2.57199	↑***	1.15352	0.468318	↑	Fatty acids
32	MRN003003	279.233	497.5	Octadecatrienoic acid	C18H30O2	[M+H]+	1.26628	0.956609	↑***	1.11831	0.621744	↑***	Fatty acids
33	MRN022494	454.294	482.3	LysoPE(16:0/0:0)	C21H44NO7P	[M+H]+	1.09479	0.366168	↑***	1.10677	0.40856	↑***	Glycerophospholipids
34	MRN039821	538.351	393.8	1-Acyl-PAF	C26H52NO8P	[M+H]+	1.04902	1.57397	↑**	1.33229	0.817745	↑	Fatty acids
35	MRN000627	76.0759	347.2	Trimethylamine N-oxide	C3H9NO	[M+H]+	1.51253	1.94935	↑***	1.30093	-1.31235	↓	Amino acid
36	MRN002733	141.066	324.6	Methylimidazoleacetic acid	C6H8N2O2	[M+H]+	1.27708	-1.24992	↓***	1.07915	0.300176	↑	Amino acid
37	MRN000270	175.072	406.5	Formiminoglutamic acid	C6H10N2O4	[M+H]+	1.14686	-1.74847	↓***	1.06613	-1.26306	↓***	Amino acid
38	B109401	744.554	160.7	PC(33:2)	C41H78NO8P	[M+H]+	1.13586	1.02084	↑***	0.998336	0.444893	↑*	Glycerophospholipids
39	B109802	756.552	159.4	PC(34:3)	C42H78NO8P	[M+H]+	1.29194	-0.54408	↓**	1.22298	0.281454	↑	Glycerophospholipids
40	B115001	878.57	150.4	PC(44:12)	C52H80NO8P	[M+H]+	1.30396	1.04562	↑***	1.17354	-0.371099	↓***	Glycerophospholipids
41	B081401	550.388	190	LPC(20:1)	C28H56NO7P	[M+H]+	1.23141	-0.668522	↓***	1.05063	-0.418886	↓***	Glycerophospholipids
42	MRN000174	120.066	354.6	Homoserine	C4H9NO3	[M+H]+	1.15178	-1.75544	↓***	1.21244	-1.24212	↓***	Amino acid
43	MRN038048	266.139	257.3	Benzoylcarnitine	C14H19NO4	[M+H]+	1.40241	4.97675	↑***	1.15161	2.38046	↑	Amino acid
44	MRN022539	808.506	155	1-20:3-2-18:3-phosphatidylserine	C44H74NO10P	[M+H]+	1.4162	-1.37677	↓***	1.22707	-0.373567	↓***	Glycerophospholipids
