# Supplementary material for: Exploring Active Ingredients and Mechanisms of Crataegi fructus Extract in Alleviating MAFLD via the AMPK/PPAR Pathway by Multi-Omics
Source: Molecules. 2026 Jun 16;31(12):2118. doi: 10.3390/molecules31122118 (PMC13306006; doi:10.3390/molecules31122118)
Supplement: Supplementary file 1 [file molecules-31-02118-s001.zip › Supplementary Data S2.xlsx]

## Sheet: Sheet2
ID	C1	C2	C3	C4	C5	C6	AVG	M1	M2	M3	M4	M5	M6	AVG	C&M_FC	NH1	NH2	NH3	NH4	NH5	NH6	AVG	NH&M_FC
ID	CHOW1	CHOW2	CHOW3	CHOW4	CHOW5	CHOW6	AVG	HFD1	HFD2	HFD3	HFD4	HFD5	HFD6	AVG	CHOW&HFD_FC	HFD+CF 1	HFD+CF 2	HFD+CF 3	HFD+CF 4	HFD+CF 5	HFD+CF 6	AVG	HFD+CF&HFD
Cpt1a	8866	4247	5715	10843	4395	3317	6230.5	6103	7820	8552	8929	9514	8895	8302.17	0.750467	10550	12789	11586	17189	15072	13471	13442.8	1.6192
Scd1	118953	84380	53538	149399	116788	92687	102624	572739	498400	885302	421187	354456	386883	519828	0.19742	220780	439719	270866	279389	152111	141091	250659	0.482197
Anxa5	1154	853	763	986	915	945	936	4454	3134	5915	3683	2262	2458	3651	0.256368	1579	2774	1514	2004	1784	1104	1793.17	0.491144
Ppara	667	728	310	364	904	1444	736.167	2904	2995	3617	4068	2212	2593	3064.83	0.240198	1226	2727	1477	1311	849	977	1427.83	0.465876
Cyp2c38	926	921	600	1301	456	761	827.5	2346	2139	2993	1832	2277	1142	2121.5	0.390054	652	1705	1116	742	917	624	959.333	0.452196
Gstm2	493	799	492	543	1124	1027	746.333	1732	1313	3029	1572	2493	893	1838.67	0.40591	515	1208	1059	367	521	446	686	0.373096
H2-Aa	374	427	179	198	440	767	397.5	1622	1537	1779	2100	1362	1421	1636.83	0.242847	648	1649	776	738	473	410	782.333	0.477955
Lgals1	254	368	367	286	381	186	307	1527	918	2186	1314	2510	802	1542.83	0.198985	520	1166	661	459	476	233	585.833	0.379713
H2-Ab1	339	324	145	192	385	584	328.167	1175	1114	1527	1667	1038	1337	1309.67	0.250573	559	1275	613	674	417	372	651.667	0.497582
H2-Eb1	293	347	180	134	391	588	322.167	1190	1108	1397	1654	1118	1199	1277.67	0.252152	501	1242	636	597	427	355	626.333	0.490217
Col3a1	258	131	144	154	373	452	252	1464	1153	2352	1664	577	549	1293.17	0.19487	291	675	316	398	232	127	339.833	0.262792
C1qb	212	294	195	126	298	490	269.167	995	949	1339	1540	751	661	1039.17	0.259022	527	789	556	429	366	445	518.667	0.499118
Dpp4	98	84	93	82	158	243	126.333	1322	717	1883	1105	656	588	1045.17	0.120874	208	540	432	450	566	270	411	0.393239
C1qc	196	260	141	114	317	456	247.333	812	775	994	1299	540	514	822.333	0.30077	426	574	386	335	253	382	392.667	0.477503
Jun	153	171	287	378	157	240	231	666	435	678	1101	1175	494	758.167	0.304682	412	478	471	262	224	308	359.167	0.47373
Col4a1	174	131	93	152	323	190	177.167	868	672	1314	787	362	429	738.667	0.239847	268	450	296	404	391	332	356.833	0.483078
Vim	291	212	117	112	321	516	261.5	736	517	805	862	556	354	638.333	0.409661	296	410	297	280	291	240	302.333	0.473629
Cd36	2023	1231	1089	1929	909	934	1352.5	9083	8282	12236	8894	7281	5806	8597	0.157322	3096	7644	4482	5831	5762	4051	5144.33	0.598387
Cybb	77	112	63	54	159	151	102.667	569	551	1122	1005	252	453	658.667	0.15587	239	463	298	239	126	246	268.5	0.407642
Ifi27l2b	32	32	85	92	59	149	74.8333	890	501	841	551	698	320	633.5	0.118127	280	366	320	219	324	171	280	0.441989
Cxcl9	56	115	72	78	175	257	125.5	694	923	238	611	279	676	570.167	0.220111	478	338	200	166	270	115	261.167	0.458053
Cyp2a22	33	56	21	38	23	22	32.1667	644	423	1230	513	1250	263	720.5	0.0446449	127	511	215	100	176	86	202.5	0.281055
Sirpa	143	104	105	63	136	264	135.833	487	436	788	1132	272	345	576.667	0.235549	235	438	244	203	127	155	233.667	0.405202
H2-Q1	82	63	52	106	64	106	78.8333	882	378	1293	469	563	312	649.5	0.121375	141	642	217	106	88	36	205	0.315627
Col1a2	120	86	67	71	141	171	109.333	666	450	1093	646	313	291	576.5	0.18965	150	323	105	181	160	86	167.5	0.290546
Ccnd1	93	49	93	233	66	95	104.833	618	396	715	515	144	505	482.167	0.217421	318	212	221	200	147	281	229.833	0.476668
Cfp	132	188	131	88	232	274	174.167	393	383	471	746	341	295	438.167	0.39749	244	323	191	160	156	140	202.333	0.461773
Flna	133	99	64	94	305	183	146.333	480	456	701	730	186	270	470.5	0.311017	180	234	207	184	141	172	186.333	0.396033
Pkm	152	107	70	56	222	187	132.333	461	411	590	758	256	280	459.333	0.288099	196	323	235	183	146	168	208.5	0.453919
Laptm5	103	80	49	86	171	146	105.833	436	453	729	578	165	327	448	0.236235	194	356	206	203	180	190	221.5	0.49442
Klf6	152	123	108	89	156	231	143.167	579	370	631	438	258	250	421	0.340063	187	275	233	170	154	174	198.833	0.472288
Gm42047	103	115	127	20	83	150	99.6667	781	305	291	226	798	271	445.333	0.223802	256	182	157	75	26	25	120.167	0.269835
Fasn	722	1247	813	1364	1355	1031	1088.67	1248	1147	2447	831	1038	746	1242.83	0.875955	434	821	539	783	328	504	568.167	0.457154
Cd44	75	140	53	56	156	208	114.667	316	398	464	658	169	267	378.667	0.302817	118	215	161	149	158	190	165.167	0.43618
Postn	116	125	78	106	127	208	126.667	442	277	592	435	367	142	375.833	0.337029	54	275	159	113	133	115	141.5	0.376497
Iqgap1	129	102	70	53	106	143	100.5	390	318	535	546	147	218	359	0.279944	158	231	169	181	133	134	167.667	0.467038
Ptprc	82	104	68	66	144	191	109.167	280	345	433	650	173	258	356.5	0.306218	214	217	192	124	72	116	155.833	0.43712
Orm3	14	8	30	43	27	142	44	510	402	343	302	576	191	387.333	0.113597	87	249	308	142	153	145	180.667	0.466437
Ccdc80	95	48	50	38	87	121	73.1667	412	248	619	485	177	152	348.833	0.209747	130	187	159	107	117	98	133	0.381271
Tagln2	90	115	76	64	155	177	112.833	350	275	432	362	203	143	294.167	0.383569	124	184	177	108	130	105	138	0.469122
Serpinh1	112	97	61	81	276	191	136.333	354	372	304	355	200	150	289.167	0.47147	98	136	87	104	125	146	116	0.401153
Col1a1	66	22	11	37	67	87	48.3333	418	373	702	486	168	164	385.167	0.125487	75	169	31	122	85	31	85.5	0.221982
Itgal	60	68	33	35	109	127	72	264	269	417	524	145	195	302.333	0.238148	158	162	149	109	105	97	130	0.429989
Lgals3	32	58	35	14	45	98	47	325	246	516	555	239	153	339	0.138643	80	150	122	125	64	98	106.5	0.314159
Serpina3g	96	80	40	20	93	134	77.1667	286	254	256	489	172	207	277.333	0.278245	113	165	132	118	128	100	126	0.454327
Itgb2	57	43	41	30	74	126	61.8333	218	250	418	518	111	190	284.167	0.217595	148	208	111	114	62	85	121.333	0.426979
Cd68	54	66	47	19	90	97	62.1667	256	248	442	469	150	157	287	0.216609	144	207	89	100	87	79	117.667	0.409988
Lyve1	105	29	19	35	82	39	51.5	289	246	492	291	147	164	271.5	0.189687	77	305	66	132	114	69	127.167	0.468386
Cd207	52	82	36	33	32	68	50.5	192	306	332	406	189	180	267.5	0.188785	44	182	117	131	112	184	128.333	0.479751
Mogat1	29	20	34	44	21	10	26.3333	286	212	322	255	443	181	283.167	0.0929959	37	257	150	122	155	60	130.167	0.459682
Fcgr3	46	88	53	40	84	126	72.8333	257	257	329	244	200	148	239.167	0.30453	104	155	124	112	63	91	108.167	0.452265
Tyrobp	47	84	54	29	80	147	73.5	205	193	314	362	174	159	234.5	0.313433	99	157	126	82	70	89	103.833	0.442786
Nckap1l	73	79	24	32	55	85	58	214	180	367	393	130	177	243.5	0.238193	113	151	115	100	76	81	106	0.435318
Cd63	49	44	61	19	60	129	60.3333	306	131	504	339	128	137	257.5	0.234304	69	144	69	72	92	43	81.5	0.316505
Cd52	47	80	52	43	87	188	82.8333	212	206	175	385	156	131	210.833	0.392885	79	124	100	83	61	69	86	0.407905
Hcls1	38	56	32	21	74	125	57.6667	183	195	274	378	138	130	216.333	0.266564	134	142	102	90	86	76	105	0.485362
Il1rn	51	13	44	29	22	78	39.5	281	186	284	302	161	141	225.833	0.174908	100	146	85	121	105	89	107.667	0.476753
Vldlr	26	33	13	27	19	39	26.1667	237	220	499	242	195	128	253.5	0.103222	33	136	135	85	98	45	88.6667	0.34977
Ifi207	78	84	38	37	74	106	69.5	191	237	350	181	79	145	197.167	0.352494	65	150	95	115	74	91	98.3333	0.498732
Col6a1	57	59	33	55	68	112	64	231	159	352	243	120	126	205.167	0.311942	83	100	62	122	112	77	92.6667	0.451665
Clec12a	68	45	22	20	61	72	48	198	167	328	358	99	158	218	0.220183	108	150	95	66	67	56	90.3333	0.414373
Rad51b	85	46	85	63	11	30	53.3333	297	182	296	236	129	102	207	0.257649	93	59	71	82	131	106	90.3333	0.436393
Cyba	49	63	54	33	65	110	62.3333	146	124	258	336	151	133	191.333	0.325784	88	143	100	65	94	81	95.1667	0.497387
S100a11	50	48	32	30	57	94	51.8333	318	131	431	259	180	93	235.333	0.220255	49	86	43	71	89	30	61.3333	0.260623
Col6a3	71	54	39	48	73	79	60.6667	271	157	293	228	117	104	195	0.311111	73	122	51	135	73	55	84.8333	0.435043
Pla2g7	23	29	20	16	48	68	34	183	167	287	282	133	153	200.833	0.169295	89	154	87	86	76	88	96.6667	0.481328
Spi1	48	54	39	15	65	83	50.6667	177	142	227	264	181	112	183.833	0.275612	83	140	80	93	51	64	85.1667	0.463282
Gdf15	63	98	75	63	60	49	68	203	148	214	336	191	59	191.833	0.354474	50	81	36	84	31	22	50.6667	0.264118
Plek	32	31	23	21	47	90	40.6667	175	168	284	320	70	110	187.833	0.216504	71	148	67	62	40	44	72	0.383319
Wfdc2	24	28	48	55	36	40	38.5	242	108	257	135	317	98	192.833	0.199654	67	100	80	40	48	30	60.8333	0.315471
Rab8b	52	37	41	37	71	81	53.1667	157	168	238	241	65	118	164.5	0.323202	63	99	68	70	53	81	72.3333	0.439716
Filip1l	73	62	47	35	72	122	68.5	166	170	218	185	121	90	158.333	0.432632	59	98	75	51	59	31	62.1667	0.392632
Cyth4	38	54	45	25	71	106	56.5	135	120	279	227	99	107	161.167	0.350569	73	108	71	61	46	43	67	0.415719
Ly86	42	55	17	24	60	98	49.3333	146	120	197	240	128	106	156.167	0.315902	76	120	66	56	55	75	74.6667	0.478122
Unc5b	29	14	18	28	29	15	22.1667	191	189	248	218	62	119	171.167	0.129503	57	123	60	99	77	92	84.6667	0.494645
Pcg-1a	203	363	265	142	165	206	224	209	194	186	168	146	223	187.667	1.19361	383	234	190	329	487	226	308.167	1.6421
Syk	45	43	44	20	88	52	48.6667	136	131	238	259	66	100	155	0.313978	75	112	72	64	39	59	70.1667	0.452688
Maff	27	40	43	52	73	41	46	208	196	119	202	99	77	150.167	0.306326	87	79	81	83	60	60	75	0.499445
Ubd	9	20	0	24	6	15	12.3333	260	173	192	235	107	136	183.833	0.0670898	84	126	43	68	86	18	70.8333	0.385313
Col5a1	84	49	36	36	49	63	52.8333	155	121	221	198	100	118	152.167	0.347207	44	105	42	59	57	47	59	0.387733
Adamts2	42	30	14	21	50	65	37	179	157	209	161	113	102	153.5	0.241042	60	119	39	78	94	48	73	0.47557
Pcolce	59	47	58	50	81	89	64	157	128	176	129	116	81	131.167	0.487929	40	93	53	72	78	57	65.5	0.499365
Slfn2	36	45	36	34	46	93	48.3333	163	138	162	231	73	91	143	0.337995	67	94	72	65	60	42	66.6667	0.4662
Haus8	39	43	49	34	30	40	39.1667	214	99	253	216	57	87	154.333	0.25378	60	72	69	61	59	46	61.1667	0.396328
Anxa1	74	39	31	20	86	112	60.3333	161	134	161	172	74	86	131.333	0.459391	54	90	70	64	44	46	61.3333	0.467005
Fyb	33	35	19	18	47	59	35.1667	136	131	235	256	59	99	152.667	0.230349	61	110	68	42	33	43	59.5	0.389738
Fcgr1	31	27	19	15	39	74	34.1667	136	111	218	191	97	74	137.833	0.247884	70	96	60	62	40	77	67.5	0.489722
Themis2	24	42	39	23	27	87	40.3333	133	144	192	155	74	106	134	0.300995	82	111	50	51	30	58	63.6667	0.475124
Dock10	31	36	25	31	62	59	40.6667	142	93	200	218	60	107	136.667	0.297561	69	81	62	59	29	50	58.3333	0.426829
Igsf6	20	40	21	18	38	76	35.5	135	130	167	229	87	84	138.667	0.25601	67	128	69	40	28	35	61.1667	0.441106
Ccr2	23	47	16	14	27	87	35.6667	200	150	208	210	42	75	147.5	0.241808	56	86	52	36	24	29	47.1667	0.319774
Lcp2	50	43	33	32	48	78	47.3333	120	128	152	194	81	68	123.833	0.382234	60	87	59	38	44	58	57.6667	0.46568
Ear2	16	26	13	16	22	47	23.3333	150	110	240	186	104	74	144	0.162037	53	105	44	61	41	41	57.5	0.399306
Anxa3	53	55	23	29	58	77	49.1667	121	86	169	194	54	70	115.667	0.425072	59	79	52	41	34	57	53.6667	0.463977
Ap1s2	34	33	31	23	68	70	43.1667	121	122	135	192	70	71	118.5	0.364276	44	76	61	44	52	55	55.3333	0.466948
Abcb1a	38	29	25	44	13	28	29.5	137	126	218	148	80	99	134.667	0.219059	46	94	63	33	15	47	49.6667	0.368812
Col6a2	38	37	8	19	57	45	34	116	124	208	132	75	81	122.667	0.277174	47	92	38	69	41	35	53.6667	0.4375
Evl	38	29	17	11	27	31	25.5	105	96	187	212	81	92	128.833	0.19793	58	77	54	40	41	42	52	0.403622
Il10ra	24	25	26	21	36	77	34.8333	118	107	159	137	65	97	113.833	0.306003	76	76	44	53	41	51	56.8333	0.499268
Lair1	33	29	15	24	19	58	29.6667	111	97	167	168	83	102	121.333	0.244505	43	89	68	38	24	56	53	0.436813
Mcm2	33	12	35	26	39	44	31.5	175	81	111	129	55	124	112.5	0.28	60	48	66	66	60	33	55.5	0.493333
Capg	21	16	15	19	35	40	24.3333	124	113	160	257	67	68	131.5	0.185044	31	71	42	50	36	27	42.8333	0.325729
Fxyd5	42	42	30	24	50	94	47	114	96	116	132	85	59	100.333	0.468439	42	48	48	56	38	49	46.8333	0.466777
Cxcl10	27	9	31	17	39	31	25.6667	183	126	85	163	62	71	115	0.223188	78	101	52	27	30	32	53.3333	0.463768
Fermt3	37	29	16	20	46	52	33.3333	77	83	174	152	83	104	112.167	0.297177	50	85	60	24	23	41	47.1667	0.420505
Trpm2	39	40	47	21	52	44	40.5	81	108	128	128	73	89	101.167	0.400329	44	101	39	55	26	35	50	0.494234
Dock2	20	20	10	20	31	52	25.5	75	135	162	198	54	66	115	0.221739	49	68	58	51	37	39	50.3333	0.437681
Tnfrsf11b	30	40	27	28	87	45	42.8333	139	105	115	105	51	77	98.6667	0.434122	29	100	23	36	45	50	47.1667	0.478041
Myof	26	20	2	17	31	26	20.3333	105	126	224	179	47	82	127.167	0.159895	35	70	48	45	21	20	39.8333	0.313237
Myo1f	23	11	15	16	40	51	26	111	113	185	171	59	67	117.667	0.220963	39	69	56	32	24	35	42.5	0.36119
Abcc4	41	27	13	24	45	20	28.3333	128	111	253	108	81	31	118.667	0.238764	31	56	41	31	21	37	36.1667	0.304775
Ncf2	15	23	14	19	48	38	26.1667	112	98	165	169	50	60	109	0.240061	59	67	55	38	36	27	47	0.431193
Epsti1	35	43	25	15	35	72	37.5	106	92	114	153	72	55	98.6667	0.380068	58	73	45	36	23	41	46	0.466216
Cd180	16	11	13	10	18	44	18.6667	118	77	158	183	43	76	109.167	0.170992	51	101	59	34	24	31	50	0.458015
Ifi209	11	20	29	20	24	40	24	133	112	129	122	73	89	109.667	0.218845	45	60	63	28	29	29	42.3333	0.386018
Inpp5d	25	30	32	18	32	33	28.3333	88	92	166	162	49	62	103.167	0.274637	40	68	58	44	21	34	44.1667	0.42811
Osmr	47	28	12	29	61	75	42	87	106	136	95	53	55	88.6667	0.473684	36	86	37	37	30	38	44	0.496241
Adcy7	15	22	28	19	20	39	23.8333	93	86	160	117	61	90	101.167	0.235585	42	84	41	37	35	36	45.8333	0.453048
Tnfaip3	23	19	5	28	28	35	23	105	108	153	140	42	52	100	0.23	48	69	33	61	41	31	47.1667	0.471667
Vav1	22	16	13	14	27	40	22	79	92	155	167	53	63	101.5	0.216749	45	68	35	36	42	43	44.8333	0.441708
Sla	25	13	6	29	31	42	24.3333	103	102	178	134	33	56	101	0.240924	55	57	27	47	30	30	41	0.405941
Pirb	29	33	17	27	35	60	33.5	70	102	110	170	56	45	92.1667	0.363472	47	79	49	19	24	20	39.6667	0.43038
Bin2	24	25	23	14	38	68	32	78	98	125	135	54	59	91.5	0.349727	60	68	32	18	30	31	39.8333	0.435337
Pik3cd	23	32	18	18	36	55	30.3333	94	66	107	181	54	61	93.8333	0.323268	47	57	40	42	17	29	38.6667	0.412078
Fam111a	26	19	41	9	41	48	30.6667	92	103	122	103	50	65	89.1667	0.343925	46	69	60	28	26	26	42.5	0.476636
P2ry13	29	22	19	11	24	67	28.6667	80	84	94	165	51	71	90.8333	0.315596	48	84	38	24	22	33	41.5	0.456881
Serpina3f	41	21	11	14	31	38	26	105	93	92	143	59	68	93.3333	0.278571	39	62	41	42	28	38	41.6667	0.446429
Cd14	24	27	17	10	31	60	28.1667	84	76	126	196	67	49	99.6667	0.282609	38	52	24	34	26	21	32.5	0.326087
Clec4a3	19	24	13	10	25	39	21.6667	89	92	140	200	47	53	103.5	0.20934	32	55	36	19	19	26	31.1667	0.301127
Ggta1	41	38	13	11	51	30	30.6667	87	89	108	105	51	59	83.1667	0.368737	46	57	52	32	18	43	41.3333	0.496994
Mki67	7	15	15	15	29	35	19.3333	182	96	139	117	39	56	104.833	0.18442	59	41	28	26	15	13	30.3333	0.289348
Abcg3	21	9	14	10	35	27	19.3333	65	94	165	155	44	58	96.8333	0.199656	27	79	46	17	28	23	36.6667	0.378657
Ly9	15	19	6	21	15	28	17.3333	86	80	157	168	38	62	98.5	0.175973	28	64	40	37	25	22	36	0.365482
Cd72	18	26	21	5	17	52	23.1667	66	92	135	115	57	52	86.1667	0.268859	33	69	52	42	27	25	41.3333	0.479691
Clec4n	22	30	14	4	23	42	22.5	85	77	127	174	46	42	91.8333	0.245009	36	53	25	41	36	20	35.1667	0.38294
Ms4a6d	13	16	6	3	22	46	17.6667	96	111	108	151	37	57	93.3333	0.189286	36	65	26	22	26	34	34.8333	0.373214
Sh3kbp1	26	39	6	11	24	38	24	61	73	138	122	51	47	82	0.292683	61	41	34	37	20	39	38.6667	0.471545
Ppm1h	29	26	22	6	21	40	24	81	93	128	105	42	41	81.6667	0.293878	34	46	55	39	30	30	39	0.477551
Selplg	17	24	9	13	22	43	21.3333	74	70	115	129	56	61	84.1667	0.253465	40	52	37	25	32	33	36.5	0.433663
Apbb1ip	13	21	12	8	19	33	17.6667	67	79	130	165	58	52	91.8333	0.192377	41	54	38	24	18	18	32.1667	0.350272
Tifab	27	28	14	1	23	36	21.5	73	100	130	85	52	53	82.1667	0.261663	34	58	51	43	21	14	36.8333	0.448276
Col5a2	27	8	7	13	18	30	17.1667	105	66	158	130	44	29	88.6667	0.193609	30	56	32	31	27	30	34.3333	0.387218
Pilra	11	13	15	7	32	42	20	76	68	89	140	74	58	84.1667	0.237624	42	43	46	30	28	23	35.3333	0.419802
Tlr13	12	12	7	8	21	38	16.3333	91	86	166	134	42	47	94.3333	0.173145	19	52	14	35	16	21	26.1667	0.277385
Tlr2	24	12	9	11	19	35	18.3333	79	71	95	138	43	48	79	0.232068	36	61	31	26	29	35	36.3333	0.459916
Cx3cr1	30	11	8	7	12	53	20.1667	104	80	151	85	38	50	84.6667	0.238189	21	34	43	32	18	24	28.6667	0.338583
Atf3	12	20	24	10	8	19	15.5	147	58	130	122	60	30	91.1667	0.170018	13	48	35	26	7	19	24.6667	0.270567
Serpine1	4	2	5	25	7	6	8.16667	150	78	112	96	43	70	91.5	0.0892532	24	64	41	36	21	4	31.6667	0.346084
Folr2	10	9	1	1	12	14	7.83333	76	96	143	115	45	46	86.8333	0.0902111	46	58	33	24	23	31	35.8333	0.412668
Arhgap25	13	11	14	4	35	39	19.3333	76	62	102	100	55	56	75.1667	0.257206	41	55	34	22	27	34	35.5	0.472284
Hk2	8	15	11	10	15	20	13.1667	104	42	178	100	69	43	89.3333	0.147388	19	60	27	28	10	9	25.5	0.285448
Loxl2	13	23	6	17	19	19	16.1667	90	78	109	112	43	48	80	0.202083	24	51	29	37	29	16	31	0.3875
Lrrc25	8	25	15	5	28	54	22.5	73	48	105	130	51	44	75.1667	0.299335	34	36	33	26	20	25	29	0.385809
Otulinl	21	24	12	8	28	51	24	69	54	81	96	55	55	68.3333	0.35122	29	63	24	23	35	27	33.5	0.490244
Hacd4	15	17	5	7	22	25	15.1667	50	84	120	102	30	53	73.1667	0.207289	43	42	42	28	23	11	31.5	0.430524
Eln	40	23	12	10	40	31	26	82	51	116	59	57	33	66.3333	0.39196	28	34	30	25	28	17	27	0.407035
Epb41l3	18	18	10	10	21	29	17.6667	64	78	110	101	23	51	71.1667	0.248244	43	36	30	30	18	14	28.5	0.400468
Ifi211	17	8	10	9	7	35	14.3333	107	70	100	96	32	50	75.8333	0.189011	24	39	43	21	23	11	26.8333	0.353846
Pak1	13	17	15	13	8	38	17.3333	88	45	81	86	27	65	65.3333	0.265306	30	49	32	37	22	26	32.6667	0.5
Elf4	10	12	5	17	18	18	13.3333	76	66	95	76	27	62	67	0.199005	32	46	34	25	27	30	32.3333	0.482587
Rap2b	10	40	12	13	18	32	20.8333	62	48	52	125	52	42	63.5	0.328084	28	44	28	15	24	27	27.6667	0.435696
Itgax	4	7	8	12	16	25	12	65	65	159	112	18	39	76.3333	0.157205	21	41	28	21	11	13	22.5	0.29476
Tuba1a	32	13	5	25	65	32	28.6667	78	62	57	85	27	35	57.3333	0.5	23	29	26	25	26	19	24.6667	0.430233
Sh3pxd2b	6	3	5	10	21	11	9.33333	66	58	103	91	23	64	67.5	0.138272	22	41	38	48	28	21	33	0.488889
Oas3	6	9	7	4	9	19	9	104	71	114	74	41	28	72	0.125	21	47	41	20	26	15	28.3333	0.393519
Tlr7	10	9	5	10	11	20	10.8333	84	102	115	75	18	45	73.1667	0.148064	11	49	36	25	14	15	25	0.341686
Matn2	22	13	0	11	19	25	15	58	40	105	79	43	43	61.3333	0.244565	38	50	21	22	33	15	29.8333	0.486413
Tfec	24	18	22	5	17	39	20.8333	52	62	74	73	42	37	56.6667	0.367647	23	53	34	9	27	23	28.1667	0.497059
Ifi213	25	13	31	8	12	44	22.1667	82	53	67	56	49	50	59.5	0.372549	20	38	16	30	8	24	22.6667	0.380952
P2ry12	15	18	10	10	27	53	22.1667	40	62	71	63	49	42	54.5	0.406728	43	40	24	14	21	20	27	0.495413
Evi2a	22	26	0	10	17	32	17.8333	54	46	91	85	30	37	57.1667	0.311953	21	61	21	25	18	21	27.8333	0.48688
Ect2	22	18	20	38	18	22	23	80	42	96	55	26	31	55	0.418182	26	30	28	19	21	24	24.6667	0.448485
Cmklr1	10	11	3	8	29	24	14.1667	55	66	104	69	21	42	59.5	0.238095	32	22	26	40	19	35	29	0.487395
Ms4a6b	8	21	15	11	12	25	15.3333	60	57	83	91	27	43	60.1667	0.254848	23	44	37	13	21	21	26.5	0.440443
Ciita	10	14	9	7	14	19	12.1667	81	75	66	75	39	55	65.1667	0.186701	31	39	27	22	13	14	24.3333	0.373402
Abcc1	18	16	6	6	26	22	15.6667	50	56	89	90	40	32	59.5	0.263305	25	25	30	31	17	23	25.1667	0.422969
Top2a	11	10	13	13	24	20	15.1667	88	70	82	89	27	34	65	0.233333	22	32	22	16	15	9	19.3333	0.297436
Arhgap11a	8	14	13	11	11	19	12.6667	62	41	102	65	47	46	60.5	0.209366	26	52	20	27	22	10	26.1667	0.432507
Thbs1	15	9	1	5	38	41	18.1667	84	49	103	77	17	36	61	0.297814	6	27	28	31	10	15	19.5	0.319672
Cd83	15	10	25	7	22	26	17.5	50	50	91	69	27	53	56.6667	0.308824	18	58	28	7	10	24	24.1667	0.426471
Dok2	8	24	28	9	21	12	17	53	46	78	105	41	36	59.8333	0.284123	29	31	21	21	11	15	21.3333	0.356546
Plau	16	9	1	6	13	15	10	70	35	106	97	32	37	62.8333	0.159151	43	46	23	15	15	7	24.8333	0.395225
Mrgprb11-ps	2	0	5	3	3	5	3	112	52	101	56	91	37	74.8333	0.0400891	13	31	18	20	26	9	19.5	0.260579
Nes	23	14	23	6	39	8	18.8333	54	71	59	77	33	32	54.3333	0.346626	26	29	17	31	25	14	23.6667	0.435583
Ms4a6c	9	6	0	10	4	10	6.5	88	91	74	112	19	33	69.5	0.0935252	25	37	23	10	11	10	19.3333	0.278177
Il2rg	14	27	6	13	26	21	17.8333	58	50	59	115	22	41	57.5	0.310145	26	40	14	16	9	12	19.5	0.33913
Pla2g4a	14	16	0	5	21	27	13.8333	47	54	67	98	29	41	56	0.247024	26	42	27	11	12	25	23.8333	0.425595
Slc38a1	5	6	11	4	21	23	11.6667	51	57	79	90	31	29	56.1667	0.207715	15	49	16	28	17	29	25.6667	0.456973
Armcx4	4	17	8	9	22	31	15.1667	67	68	115	65	12	24	58.5	0.259259	17	20	22	9	17	28	18.8333	0.321937
Myo1g	7	17	10	11	30	26	16.8333	45	65	52	75	27	40	50.6667	0.332237	20	48	20	15	15	21	23.1667	0.457237
Plcg2	13	12	17	2	22	31	16.1667	61	66	61	60	22	41	51.8333	0.311897	24	27	30	17	17	20	22.5	0.434084
Gm11695	0	0	0	7	0	1	1.33333	70	41	117	60	48	46	63.6667	0.0209424	6	47	17	20	43	18	25.1667	0.395288
Loxl1	32	12	8	6	12	27	16.1667	76	43	63	69	32	24	51.1667	0.315961	27	35	11	19	12	31	22.5	0.439739
Rasgrp1	6	2	9	5	14	25	10.1667	44	55	61	80	31	46	52.8333	0.192429	24	47	17	24	17	27	26	0.492114
Ap3m2	16	16	11	7	20	29	16.5	47	51	62	68	25	36	48.1667	0.342561	31	37	24	13	18	18	23.5	0.487889
Fmnl1	16	11	7	11	23	27	15.8333	72	42	53	67	38	27	49.8333	0.317726	18	34	26	17	18	20	22.1667	0.444816
Il34	15	15	9	17	14	30	16.6667	59	46	80	40	49	20	49	0.340136	9	30	14	19	36	21	21.5	0.438776
Dock11	1	13	12	7	20	42	15.8333	58	63	54	73	14	29	48.5	0.32646	21	34	22	23	17	13	21.6667	0.446735
Kbtbd11	19	12	9	21	17	19	16.1667	65	56	62	54	30	42	51.5	0.313916	6	46	20	18	6	12	18	0.349515
Phf11b	12	15	19	4	13	20	13.8333	67	46	63	52	26	40	49	0.282313	25	29	23	20	17	23	22.8333	0.465986
Gpr65	13	12	15	17	8	45	18.3333	73	30	46	61	40	35	47.5	0.385965	25	23	29	16	11	14	19.6667	0.414035
Sema4d	16	8	5	8	14	22	12.1667	82	51	70	60	23	32	53	0.22956	12	27	26	25	15	10	19.1667	0.361635
Csf2rb2	9	11	3	6	16	30	12.5	44	63	95	57	24	22	50.8333	0.245902	20	34	17	14	16	22	20.5	0.403279
Cdca3	16	18	12	20	22	31	19.8333	79	39	55	27	44	17	43.5	0.455939	28	23	16	18	12	24	20.1667	0.463602
Ncf4	12	22	9	2	19	40	17.3333	48	37	45	80	30	32	45.3333	0.382353	20	33	22	11	10	19	19.1667	0.422794
Basp1	13	21	10	10	18	44	19.3333	55	23	59	68	25	25	42.5	0.454902	12	30	29	12	20	16	19.8333	0.466667
Eda2r	2	6	8	8	4	4	5.33333	113	77	67	46	12	31	57.6667	0.0924855	24	24	23	11	7	16	17.5	0.303468
Emilin2	6	7	6	2	24	25	11.6667	33	68	74	50	22	32	46.5	0.250896	22	30	27	16	5	30	21.6667	0.46595
Was	17	13	4	5	18	17	12.3333	37	42	57	68	31	38	45.5	0.271062	24	29	29	16	18	15	21.8333	0.479853
Fblim1	9	8	8	10	28	23	14.3333	47	39	76	55	36	30	47.1667	0.303887	18	22	21	20	7	20	18	0.381625
Gpr137b	6	10	11	4	20	16	11.1667	57	58	59	73	30	30	51.1667	0.218241	16	26	11	11	11	15	15	0.29316
Ptafr	12	6	14	7	4	21	10.6667	44	24	74	80	38	20	46.6667	0.228571	14	36	13	11	22	21	19.5	0.417857
Fam110a	19	24	12	10	12	25	17	56	41	53	37	23	31	40.1667	0.423237	22	20	26	13	21	13	19.1667	0.477178
Rinl	21	18	22	10	19	21	18.5	46	41	51	41	26	36	40.1667	0.460581	9	24	24	15	12	20	17.3333	0.431535
Rasa4	16	8	13	5	21	15	13	37	30	66	84	21	35	45.5	0.285714	13	17	18	17	17	17	16.5	0.362637
Rgs19	12	10	15	3	29	23	15.3333	37	47	39	55	29	36	40.5	0.378601	22	29	12	15	9	25	18.6667	0.460905
Sp110	12	14	7	2	22	22	13.1667	47	23	73	47	24	42	42.6667	0.308594	22	25	13	27	18	6	18.5	0.433594
Pdlim2	6	9	7	4	11	19	9.33333	76	23	84	31	29	31	45.6667	0.20438	12	31	12	16	19	13	17.1667	0.375912
Rnf150	8	5	9	16	27	20	14.1667	43	44	58	40	24	21	38.3333	0.369565	6	19	14	25	15	23	17	0.443478
Parvg	8	14	0	4	12	11	8.16667	38	38	79	51	23	27	42.6667	0.191406	25	36	20	18	8	5	18.6667	0.4375
Ctse	5	6	2	5	3	5	4.33333	41	38	79	50	40	26	45.6667	0.0948905	7	48	16	19	15	10	19.1667	0.419708
Heyl	11	9	10	13	23	21	14.5	58	19	57	45	30	23	38.6667	0.375	13	33	9	10	16	15	16	0.413793
Tnc	9	11	7	3	14	36	13.3333	58	67	45	56	16	16	43	0.310078	8	38	12	6	4	5	12.1667	0.282946
Dok1	12	18	18	15	4	10	12.8333	29	31	61	47	41	23	38.6667	0.331897	17	22	14	14	17	14	16.3333	0.422414
Alpk1	19	14	17	12	11	27	16.6667	44	35	46	44	24	14	34.5	0.483092	13	36	15	12	6	17	16.5	0.478261
Incenp	10	12	2	6	13	10	8.83333	54	32	48	57	20	25	39.3333	0.224576	18	20	25	17	11	22	18.8333	0.478814
Gm6135	3	16	31	12	12	28	17	36	36	39	36	42	22	35.1667	0.483412	11	25	18	11	8	15	14.6667	0.417062
Fbln2	15	10	4	5	18	20	12	49	28	61	59	22	17	39.3333	0.305085	23	26	11	13	10	9	15.3333	0.389831
Rab7b	5	4	9	5	6	15	7.33333	36	42	63	68	8	30	41.1667	0.178138	7	39	17	9	20	16	18	0.437247
AI662270	14	12	12	11	19	28	16	35	10	56	45	28	25	33.1667	0.482412	12	21	18	20	14	9	15.6667	0.472362
Lama2	12	8	1	13	18	11	10.5	35	27	69	33	23	36	37.1667	0.282511	11	28	13	30	8	12	17	0.457399
Lst1	8	18	13	2	19	21	13.5	36	22	22	64	32	29	34.1667	0.395122	29	26	23	10	5	9	17	0.497561
Ppfia4	5	3	3	2	9	25	7.83333	58	37	53	34	20	29	38.5	0.203463	23	33	20	13	8	11	18	0.467532
Phlda3	10	7	10	10	12	8	9.5	64	25	38	38	26	35	37.6667	0.252212	7	31	16	17	17	15	17.1667	0.455752
Dbn1	13	4	4	9	21	20	11.8333	31	51	62	47	22	11	37.3333	0.316964	18	22	8	13	14	14	14.8333	0.397321
Dapp1	10	11	11	9	13	25	13.1667	40	36	51	51	19	19	36	0.365741	23	19	20	9	6	11	14.6667	0.407407
Sash3	13	13	5	5	15	19	11.6667	37	27	64	48	25	20	36.8333	0.316742	23	20	17	8	10	10	14.6667	0.39819
Micall2	17	11	8	12	20	6	12.3333	42	25	44	40	33	24	34.6667	0.355769	23	15	12	11	12	18	15.1667	0.4375
Cenpt	10	14	10	11	18	20	13.8333	50	38	39	26	25	22	33.3333	0.415	14	22	14	7	14	18	14.8333	0.445
Tnfrsf11a	3	11	4	3	11	9	6.83333	37	29	55	65	16	28	38.3333	0.178261	17	26	18	8	12	9	15	0.391304
Bank1	11	8	6	5	6	27	10.5	30	37	34	55	8	37	33.5	0.313433	23	18	19	15	6	15	16	0.477612
Tm6sf1	9	5	5	3	16	14	8.66667	40	35	42	36	15	40	34.6667	0.25	19	16	19	8	10	15	14.5	0.418269
Creb3l1	20	6	11	0	7	19	10.5	43	31	55	44	22	19	35.6667	0.294393	10	11	11	10	14	9	10.8333	0.303738
C1qtnf6	7	17	12	5	17	19	12.8333	34	17	46	36	18	25	29.3333	0.4375	12	13	12	14	18	17	14.3333	0.488636
Pik3cg	3	7	5	4	13	19	8.5	33	40	39	48	24	12	32.6667	0.260204	6	29	20	9	15	8	14.5	0.443878
Ccl2	1	3	6	1	15	33	9.83333	52	30	40	58	20	21	36.8333	0.266968	13	16	13	5	6	0	8.83333	0.239819
Gdf6	9	18	4	3	11	9	9	40	25	33	46	28	23	32.5	0.276923	9	27	17	13	5	6	12.8333	0.394872
Myo5a	10	12	3	3	10	9	7.83333	35	34	57	41	14	13	32.3333	0.242268	22	15	8	15	6	13	13.1667	0.407216
Slamf8	1	4	0	5	9	4	3.83333	28	44	31	62	15	32	35.3333	0.108491	7	28	13	11	11	5	12.5	0.353774
Slamf7	2	2	3	1	12	8	4.66667	34	54	41	40	12	16	32.8333	0.142132	7	31	19	12	14	1	14	0.426396
Nhsl2	13	12	13	4	15	19	12.6667	29	31	44	32	15	14	27.5	0.460606	15	11	12	7	13	7	10.8333	0.393939
Gdpd1	13	5	4	8	4	4	6.33333	37	23	51	42	17	14	30.6667	0.206522	8	16	8	20	10	10	12	0.391304
Cd200r1	14	6	2	0	13	10	7.5	22	26	62	40	16	21	31.1667	0.240642	5	7	17	11	12	7	9.83333	0.315508
Mfap4	10	8	3	9	8	12	8.33333	40	29	31	30	34	10	29	0.287356	6	20	9	16	6	7	10.6667	0.367816
Fam167a	0	9	7	5	10	4	5.83333	35	24	42	22	26	17	27.6667	0.210843	12	22	19	6	5	18	13.6667	0.493976
Ms4a4c	15	9	2	3	7	13	8.16667	41	23	31	43	16	18	28.6667	0.284884	9	17	8	10	7	9	10	0.348837
Tnfrsf23	4	7	10	4	16	4	7.5	29	30	44	29	25	15	28.6667	0.261628	8	19	6	8	12	10	10.5	0.366279
Runx1	9	2	4	6	12	12	7.5	35	37	36	24	20	16	28	0.267857	13	21	9	5	9	9	11	0.392857
Amz1	4	9	5	5	1	5	4.83333	37	33	31	38	12	19	28.3333	0.170588	7	27	20	14	8	2	13	0.458824
Sytl2	9	7	5	4	14	25	10.6667	30	9	29	30	16	30	24	0.444444	9	26	5	13	9	7	11.5	0.479167
Trps1	8	2	5	2	8	9	5.66667	20	30	43	39	19	17	28	0.202381	10	19	5	19	14	8	12.5	0.446429
Slfn1	9	6	6	4	3	26	9	28	30	41	39	8	14	26.6667	0.3375	11	17	13	6	4	6	9.5	0.35625
Icosl	14	7	6	15	8	14	10.6667	24	19	31	38	13	21	24.3333	0.438356	12	16	10	6	4	12	10	0.410959
Mical1	5	3	17	0	11	6	7	32	19	38	45	14	15	27.1667	0.257669	12	22	7	12	6	5	10.6667	0.392638
Synm	5	2	3	11	11	12	7.33333	26	35	29	28	12	24	25.6667	0.285714	10	13	12	18	7	10	11.6667	0.454545
Ust	6	4	4	4	4	14	6	26	21	29	43	5	30	25.6667	0.233766	11	26	11	6	12	10	12.6667	0.493506
Il27ra	11	16	8	3	14	10	10.3333	19	25	24	23	17	27	22.5	0.459259	12	11	11	6	8	18	11	0.488889
Cyp2b13	0	0	0	0	1	0	0.166667	7	83	87	9	66	5	42.8333	0.00389105	2	0	0	0	1	0	0.5	0.0116732
Tmem45b	1	1	0	2	7	0	1.83333	47	13	38	33	26	19	29.3333	0.0625	11	23	14	16	6	3	12.1667	0.414773
Ccnb2	8	5	22	5	2	14	9.33333	42	16	59	21	29	6	28.8333	0.323699	5	7	3	5	3	8	5.16667	0.179191
Gm5150	11	8	6	2	6	19	8.66667	36	19	33	37	16	13	25.6667	0.337662	9	24	11	4	3	2	8.83333	0.344156
Spats2l	7	17	0	8	7	13	8.66667	26	24	47	31	5	15	24.6667	0.351351	5	8	8	15	12	9	9.5	0.385135
Glipr1	6	17	5	2	12	20	10.3333	27	19	25	23	28	11	22.1667	0.466165	7	27	10	4	7	2	9.5	0.428571
Kif20b	11	7	1	7	10	9	7.5	37	17	39	22	12	14	23.5	0.319149	9	10	17	10	4	8	9.66667	0.411348
Plod2	9	17	6	4	14	4	9	33	21	27	23	15	12	21.8333	0.412214	7	15	8	11	6	9	9.33333	0.427481
Nebl	14	3	6	7	9	13	8.66667	29	13	29	13	23	19	21	0.412698	7	15	14	6	10	9	10.1667	0.484127
Smim24	10	6	8	10	4	9	7.83333	17	14	26	29	28	18	22	0.356061	13	21	11	3	6	6	10	0.454545
Samsn1	8	9	3	2	3	10	5.83333	31	24	35	46	8	19	27.1667	0.214724	6	15	5	2	5	8	6.83333	0.251534
Rhoh	8	9	2	13	9	21	10.3333	19	19	30	38	11	24	23.5	0.439716	13	2	6	6	3	2	5.33333	0.22695
Kcnab2	3	4	4	7	12	15	7.5	26	21	28	26	20	12	22.1667	0.338346	9	18	10	5	7	5	9	0.406015
Cbarp	13	5	7	9	3	9	7.66667	35	25	15	13	17	15	20	0.383333	5	13	11	14	6	8	9.5	0.475
Psat1	4	6	6	12	15	3	7.66667	21	24	40	29	6	10	21.6667	0.353846	12	6	11	8	4	6	7.83333	0.361538
Chst12	9	8	1	0	11	15	7.33333	12	24	47	32	9	11	22.5	0.325926	4	12	5	7	5	6	6.5	0.288889
Pqlc3	7	3	5	13	12	6	7.66667	21	16	25	38	5	16	20.1667	0.380165	6	11	7	6	14	6	8.33333	0.413223
Dlg4	6	5	2	1	10	15	6.5	15	19	31	28	19	13	20.8333	0.312	5	22	5	8	7	4	8.5	0.408
Slc16a3	6	9	3	5	8	15	7.66667	17	16	19	32	20	9	18.8333	0.40708	10	6	14	9	7	10	9.33333	0.495575
Svep1	13	2	1	9	5	13	7.16667	24	24	28	29	6	11	20.3333	0.352459	11	10	5	11	6	6	8.16667	0.401639
Fbln1	5	8	5	3	10	12	7.16667	20	16	19	26	22	9	18.6667	0.383929	7	14	14	3	13	5	9.33333	0.5
Lox	5	10	5	6	6	5	6.16667	31	43	26	28	6	2	22.6667	0.272059	4	7	8	5	8	3	5.83333	0.257353
Rgma	4	0	1	5	6	3	3.16667	11	18	25	39	35	13	23.5	0.134752	4	20	9	8	6	0	7.83333	0.333333
Racgap1	8	3	4	8	6	2	5.16667	28	16	48	26	9	9	22.6667	0.227941	4	12	8	8	5	1	6.33333	0.279412
Traf1	3	5	4	9	13	10	7.33333	10	21	21	20	23	15	18.3333	0.4	6	22	8	5	6	3	8.33333	0.454545
Tpx2	7	1	5	2	5	7	4.5	38	24	36	36	8	8	25	0.18	11	7	1	3	2	2	4.33333	0.173333
Prc1	7	0	5	5	2	5	4	42	7	35	28	14	11	22.8333	0.175182	8	15	1	6	7	3	6.66667	0.291971
Kif3c	4	5	2	7	6	10	5.66667	16	18	26	32	11	10	18.8333	0.300885	13	2	8	6	7	17	8.83333	0.469027
Gfra2	2	6	5	0	4	7	4	16	18	20	39	9	23	20.8333	0.192	15	11	10	5	2	7	8.33333	0.4
BE692007	2	3	4	1	12	10	5.33333	16	33	27	20	6	13	19.1667	0.278261	8	10	8	12	1	12	8.5	0.443478
Gdpd5	8	6	13	1	6	7	6.83333	20	16	25	8	18	18	17.5	0.390476	6	12	5	10	7	11	8.5	0.485714
Tgfb2	17	4	0	2	14	8	7.5	15	24	29	18	9	13	18	0.416667	4	13	7	7	4	8	7.16667	0.398148
Ube2c	4	4	6	6	3	9	5.33333	18	14	33	26	14	13	19.6667	0.271186	14	6	11	5	6	4	7.66667	0.389831
Rps6ka2	7	2	3	6	14	6	6.33333	18	22	26	18	11	17	18.6667	0.339286	9	5	10	6	3	11	7.33333	0.392857
Ksr2	2	5	5	4	2	14	5.33333	17	17	33	22	8	12	18.1667	0.293578	17	13	5	5	5	6	8.5	0.46789
Mmp27	3	1	3	3	5	16	5.16667	15	19	26	29	5	21	19.1667	0.269565	10	11	7	7	6	0	6.83333	0.356522
Tlr6	2	5	4	4	5	17	6.16667	14	25	22	25	11	11	18	0.342593	3	9	21	2	4	1	6.66667	0.37037
Plxdc1	9	3	4	4	2	4	4.33333	18	9	31	23	9	18	18	0.240741	6	8	7	12	6	12	8.5	0.472222
Il7r	2	17	0	3	14	5	6.83333	15	17	28	24	6	14	17.3333	0.394231	8	8	3	9	7	5	6.66667	0.384615
Uhrf1	1	4	3	4	5	4	3.5	17	12	32	49	4	23	22.8333	0.153285	9	6	5	3	3	1	4.5	0.19708
Cd40	6	2	0	0	8	13	4.83333	16	15	13	34	16	14	18	0.268519	9	16	8	4	7	3	7.83333	0.435185
Snx20	3	5	1	5	7	11	5.33333	25	16	11	35	7	16	18.3333	0.290909	10	6	12	3	7	4	7	0.381818
Ncaph	13	8	4	9	7	3	7.33333	24	11	12	19	20	13	16.5	0.444444	8	7	11	4	7	3	6.66667	0.40404
Snai1	8	8	3	5	11	7	7	33	20	18	12	14	7	17.3333	0.403846	3	13	1	5	7	7	6	0.346154
Kif23	10	7	2	2	12	4	6.16667	18	22	27	18	11	6	17	0.362745	6	7	11	5	6	7	7	0.411765
Meis3	5	4	12	6	5	5	6.16667	14	21	14	25	20	8	17	0.362745	1	4	5	19	9	3	6.83333	0.401961
Ulbp1	4	4	3	2	7	3	3.83333	28	15	23	36	9	9	20	0.191667	10	6	5	5	7	4	6.16667	0.308333
Flrt2	6	3	3	1	3	7	3.83333	18	4	28	36	13	14	18.8333	0.20354	9	6	16	3	1	8	7.16667	0.380531
Cdc25b	3	3	11	1	1	5	4	24	13	22	21	14	16	18.3333	0.218182	9	8	9	12	1	5	7.33333	0.4
Card11	5	1	5	2	5	5	3.83333	29	7	20	25	13	13	17.8333	0.214953	5	13	10	10	1	8	7.83333	0.439252
Gimap5	3	9	2	3	6	3	4.33333	12	17	20	29	13	9	16.6667	0.26	8	12	5	13	4	8	8.33333	0.5
Kif22	5	3	8	6	3	7	5.33333	26	11	14	26	12	12	16.8333	0.316832	9	7	13	5	4	2	6.66667	0.39604
Mb21d1	2	1	3	2	2	8	3	25	24	19	16	16	8	18	0.166667	2	9	8	11	10	4	7.33333	0.407407
Pstpip1	5	4	3	4	4	17	6.16667	15	8	26	26	22	4	16.8333	0.366337	6	7	5	5	2	6	5.16667	0.306931
Ptpn7	3	8	1	2	8	14	6	18	13	18	19	5	14	14.5	0.413793	5	17	13	2	1	3	6.83333	0.471264
Asf1b	12	5	3	7	3	2	5.33333	19	25	19	16	16	4	16.5	0.323232	8	1	5	8	9	1	5.33333	0.323232
Ptger4	3	9	3	0	5	8	4.66667	28	13	21	31	3	7	17.1667	0.271845	9	8	2	6	5	0	5	0.291262
Trim59	4	3	6	0	6	8	4.5	27	7	22	20	5	16	16.1667	0.278351	8	10	2	3	3	10	6	0.371134
Batf	16	7	2	1	3	8	6.16667	12	11	14	21	16	13	14.5	0.425287	4	6	9	4	10	1	5.66667	0.390805
Gm17281	2	0	1	1	2	6	2	16	13	26	19	21	15	18.3333	0.109091	8	10	5	5	3	4	5.83333	0.318182
Prdm1	5	5	2	0	9	2	3.83333	18	22	23	13	6	8	15	0.255556	6	11	6	9	6	5	7.16667	0.477778
Scube1	4	3	5	1	4	6	3.83333	12	22	29	17	9	10	16.5	0.232323	5	11	3	5	7	3	5.66667	0.343434
Sox4	6	5	4	3	12	5	5.83333	16	16	27	19	7	6	15.1667	0.384615	3	5	1	5	2	11	4.5	0.296703
Brd3os	4	10	5	2	6	7	5.66667	18	4	14	9	18	14	12.8333	0.441558	3	5	13	6	2	9	6.33333	0.493506
Eif5a2	1	5	4	3	9	9	5.16667	9	13	18	14	15	9	13	0.397436	6	5	9	6	7	6	6.5	0.5
Lrtm2	1	0	0	0	4	17	3.66667	24	22	35	17	6	3	17.8333	0.205607	3	9	4	2	0	1	3.16667	0.17757
H2-M2	0	1	0	4	7	4	2.66667	17	17	14	32	0	18	16.3333	0.163265	5	13	4	5	5	0	5.33333	0.326531
Tusc5	4	5	7	2	11	3	5.33333	21	10	19	13	16	8	14.5	0.367816	2	5	4	8	6	1	4.33333	0.298851
Fignl1	1	2	1	2	5	3	2.33333	28	13	13	30	8	11	17.1667	0.135922	7	3	3	4	4	6	4.5	0.262136
Mir670hg	5	5	3	11	0	4	4.66667	16	12	12	20	24	5	14.8333	0.314607	2	8	5	5	5	1	4.33333	0.292135
Flt3	5	6	1	7	3	5	4.5	15	20	32	10	5	15	16.1667	0.278351	4	6	3	2	3	0	3	0.185567
Clip3	4	1	2	6	9	3	4.16667	14	8	19	17	12	12	13.6667	0.304878	10	5	2	8	8	2	5.83333	0.426829
Bcl2a1b	4	6	0	0	6	8	4	10	9	17	24	9	13	13.6667	0.292683	6	15	5	1	7	2	6	0.439024
Gm35035	1	1	3	1	8	12	4.33333	11	12	18	21	6	8	12.6667	0.342105	7	8	3	11	8	1	6.33333	0.5
Gm13212	6	2	6	7	6	4	5.16667	13	11	11	17	12	13	12.8333	0.402597	6	9	2	5	8	1	5.16667	0.402597
Klrd1	4	2	3	1	3	12	4.16667	18	10	14	13	15	18	14.6667	0.284091	11	4	3	2	4	2	4.33333	0.295455
Cds1	5	6	3	0	3	4	3.5	20	14	16	18	10	6	14	0.25	9	6	14	2	1	0	5.33333	0.380952
Phf11a	0	10	3	0	0	2	2.5	20	10	19	17	14	4	14	0.178571	6	4	8	8	6	5	6.16667	0.440476
Dusp14	3	3	3	6	3	11	4.83333	11	20	13	10	16	4	12.3333	0.391892	10	3	0	8	2	9	5.33333	0.432432
Padi2	0	7	3	3	4	12	4.83333	13	8	10	13	22	7	12.1667	0.39726	8	3	4	7	8	2	5.33333	0.438356
Timp1	2	0	3	0	2	10	2.83333	21	22	22	29	2	7	17.1667	0.165049	1	3	1	5	2	0	2	0.116505
Foxm1	0	3	7	3	8	3	4	18	15	24	18	2	5	13.6667	0.292683	4	8	6	4	0	4	4.33333	0.317073
Rasd1	6	3	7	4	3	5	4.66667	10	23	12	8	5	13	11.8333	0.394366	8	1	5	8	8	3	5.5	0.464789
Syn1	2	2	1	2	1	1	1.5	13	7	24	19	22	7	15.3333	0.0978261	5	8	5	5	4	3	5	0.326087
Ikzf2	6	3	5	1	2	5	3.66667	8	21	8	18	7	11	12.1667	0.30137	4	7	6	11	1	3	5.33333	0.438356
Rhebl1	2	2	9	4	6	6	4.83333	12	8	14	17	7	8	11	0.439394	4	11	3	3	2	8	5.16667	0.469697
Lrmda	1	4	3	2	5	13	4.66667	18	5	16	10	16	6	11.8333	0.394366	4	8	5	2	7	0	4.33333	0.366197
Ereg	5	9	2	3	4	4	4.5	15	17	9	10	5	12	11.3333	0.397059	4	7	6	5	1	6	4.83333	0.426471
Fhdc1	2	7	3	3	5	3	3.83333	11	6	24	20	14	3	13	0.294872	5	8	4	1	3	1	3.66667	0.282051
Megf6	3	3	1	1	9	10	4.5	10	13	20	9	7	5	10.6667	0.421875	7	8	5	2	5	5	5.33333	0.5
Xylt1	1	4	6	4	5	5	4.16667	12	10	24	18	4	7	12.5	0.333333	3	9	6	3	0	2	3.83333	0.306667
Slamf6	1	3	3	3	9	5	4	6	8	12	23	10	15	12.3333	0.324324	4	6	5	0	5	0	3.33333	0.27027
Gdf3	0	0	0	0	1	0	0.166667	16	13	24	26	5	12	16	0.0104167	3	6	4	3	4	1	3.5	0.21875
Spib	7	4	6	3	9	2	5.16667	8	9	12	16	13	4	10.3333	0.5	7	8	5	3	1	0	4	0.387097
Acs1	3	6	1	7	5	5	4.5	9	6	15	20	4	13	11.1667	0.402985	4	2	8	4	2	1	3.5	0.313433
Ndc80	2	6	4	0	1	0	2.16667	17	14	16	13	8	8	12.6667	0.171053	3	11	4	2	4	2	4.33333	0.342105
Ercc6l	6	1	1	3	7	3	3.5	14	13	14	10	7	11	11.5	0.304348	3	3	6	0	3	9	4	0.347826
F13a1	2	1	0	4	8	11	4.33333	12	9	13	28	3	12	12.8333	0.337662	3	2	6	0	0	0	1.83333	0.142857
Adam12	6	1	3	1	7	9	4.5	7	8	18	10	13	4	10	0.45	9	3	1	0	6	5	4	0.4
Gm13056	3	1	4	0	2	4	2.33333	18	8	26	8	8	7	12.5	0.186667	2	5	3	6	3	2	3.5	0.28
Hoxb5	9	2	2	4	9	2	4.66667	14	12	7	9	12	4	9.66667	0.482759	1	13	6	0	1	2	3.83333	0.396552
Egr2	2	0	0	0	4	0	1	23	14	17	19	2	6	13.5	0.0740741	4	10	3	2	0	2	3.5	0.259259
Ccl22	0	2	0	1	2	4	1.5	18	13	10	19	9	5	12.3333	0.121622	4	11	2	7	0	1	4.16667	0.337838
Nova2	6	2	5	1	2	9	4.16667	5	10	11	12	9	8	9.16667	0.454545	3	8	4	3	4	5	4.5	0.490909
Kif2c	0	1	6	1	1	2	1.83333	17	8	16	9	9	8	11.1667	0.164179	11	1	3	8	3	1	4.5	0.402985
Pcdhb17	5	4	0	3	1	13	4.33333	9	12	11	6	8	8	9	0.481481	2	8	2	6	1	6	4.16667	0.462963
Kntc1	4	0	0	1	1	2	1.33333	8	18	19	18	2	16	13.5	0.0987654	3	3	0	1	0	7	2.33333	0.17284
Cdc6	3	1	4	3	0	0	1.83333	15	22	11	12	4	14	13	0.141026	3	2	2	2	2	0	1.83333	0.141026
Tmprss4	2	5	1	1	0	0	1.5	9	12	14	5	13	9	10.3333	0.145161	4	9	1	3	2	9	4.66667	0.451613
Ephb3	9	3	3	3	4	3	4.16667	13	7	6	10	6	11	8.83333	0.471698	7	8	0	5	1	0	3.5	0.396226
Tlr11	2	2	1	1	1	11	3	12	10	6	4	12	10	9	0.333333	2	9	2	7	2	2	4	0.444444
Ccl7	4	4	0	0	0	4	2	19	6	16	21	4	5	11.8333	0.169014	2	2	2	2	1	3	2	0.169014
Tmem221	1	7	2	2	4	2	3	9	6	6	9	13	9	8.66667	0.346154	6	7	0	2	5	4	4	0.461538
Aurkb	0	1	1	0	3	0	0.833333	14	11	12	17	4	7	10.8333	0.0769231	4	6	1	7	3	3	4	0.369231
Bcas3os2	5	4	2	1	3	7	3.66667	9	8	11	9	14	6	9.5	0.385965	1	7	1	2	0	4	2.5	0.263158
Gm44202	4	5	1	3	0	1	2.33333	16	7	9	8	11	5	9.33333	0.25	2	7	4	6	2	1	3.66667	0.392857
Tnfrsf10b	1	0	1	0	6	2	1.66667	23	5	13	12	10	5	11.3333	0.147059	5	5	2	1	0	1	2.33333	0.205882
Fut4	3	1	0	0	4	8	2.66667	11	6	16	6	8	7	9	0.296296	3	8	3	3	4	1	3.66667	0.407407
Foxs1	7	3	0	0	5	2	2.83333	14	8	13	13	6	5	9.83333	0.288136	0	5	3	1	2	4	2.5	0.254237
Gm35190	0	1	2	1	4	6	2.33333	16	12	12	7	8	3	9.66667	0.241379	1	5	4	3	4	2	3.16667	0.327586
Creb5	1	6	1	0	8	6	3.66667	10	7	5	11	8	6	7.83333	0.468085	5	7	4	3	0	1	3.33333	0.425532
Hsd3b5	1423	1717	2731	1033	6321	3294	2753.17	6	556	0	374	58	904	316.333	8.70337	2387	763	1880	1228	499	2274	1505.17	4.75817
Serpina4-ps1	147	123	773	523	1251	358	529.167	59	107	9	95	73	115	76.3333	6.93231	218	130	113	162	67	275	160.833	2.10699
Gm3839	242	161	230	295	357	508	298.833	30	93	8	94	45	120	65	4.59744	188	111	137	192	94	247	161.5	2.48462
Acox1	183	190	258	294	166	247	223	41	84	25	106	85	137	79.6667	2.79916	243	88	182	187	156	135	165.167	2.07322
Enho	87	150	77	187	381	313	199.167	15	25	5	42	8	64	26.5	7.51572	172	27	102	62	69	101	88.8333	3.3522
Gm43031	22	52	15	20	31	81	36.8333	1	0	2	1	4	3	1.83333	20.0909	6	6	5	6	2	4	4.83333	2.63636
Acat1	10	9	18	7	16	6	11	6	6	3	3	2	2	3.66667	3	8	10	4	8	5	9	7.33333	2
Slc30a3	11	7	9	2	6	8	7.16667	1	1	0	0	0	1	0.5	14.3333	5	1	1	4	3	4	3	6
Tgm4	2	6	5	4	1	4	3.66667	1	2	2	2	2	1	1.66667	2.2	4	5	5	3	6	1	4	2.4
Gm13464	4	1	4	2	5	6	3.66667	3	1	1	1	2	1	1.5	2.44444	3	4	5	3	1	5	3.5	2.33333
Tmeff2	1	4	3	3	1	2	2.33333	0	1	0	0	1	1	0.5	4.66667	7	1	10	1	3	8	5	10
Vstm5	2	1	3	1	2	3	2	1	1	1	1	0	2	1	2	1	5	1	2	5	4	3	3

## Sheet: Sheet1
	8866	6103	10550
	4247	7820	12789
	5715	8552	11586
	10843	8929	17189
	4395	9514	15072
	3317	8895	13471
